# Supplementary material for: Oxyhydroxide-Coated PEO–Treated Mg Alloy for Enhanced Corrosion Resistance and Bone Regeneration
Source: J Funct Biomater. 2022 May 1;13(2):50. doi: 10.3390/jfb13020050 (PMC9149893; doi:10.3390/jfb13020050)
Supplement: Supplementary file 1 [file jfb-13-00050-s001.zip]

Archive with 1 entries (1 files):
- jfb-1666003-supplementary.pdf
